# Supplementary material for: Predictors of mortality in autoimmune disease patients with concurrent cytomegalovirus infections detected by quantitative real-time PCR
Source: PLoS One. 2017 Jul 25;12(7):e0181590. doi: 10.1371/journal.pone.0181590 (PMC5526501; doi:10.1371/journal.pone.0181590)
Supplement: S2 File — (XLSX) [file pone.0181590.s002.xlsx]

## Sheet: CMV 통계
outcome	사망원인	입원일-CMV검사까지 기간(Day)	CMV검사-사망까지 기간(Day)	bacteria 균	PMC infection	PCP infection	Aspergillus infection	Type of infection	진단시 co-infection	CMV effect	진단시 임상증상(main Sx.)	기저 autoimmune dz	high CMV count	Sex	age	disease duration (year)	CMV감염 30일 이내 사용한 steroid 일일 평균용량 (MPD mg/d)(값)	면역억제제	ganciorvir 사용여부	maximal exposured steroid	involve organ	ventilation care	WBC count	ANC	CMV viremia진단시 lymphcyte count	진단시 Hb(g/dL)	진단시 Platelet (10^3/uL)	진단시 ESR (mm/hr)	진단시 CRP (mg/L)	BUN	Cr	pro	alb	cormobidity	cormobidity 개수	ILD 여부
death	MI	1	3	Enterococcus faecium	N	Y	N	m	Bacteria	pneumonitis	Dyspnea	RA	1060	F	78	2	13.24	MTX	N	62.5	lung	Y	7150	6090	840	8.7	127	3	86.8	29	0.81	5.2	2.6	DM, osteoporosis	2	Y
death	Septic shock	7	16	Acinetobacter baumannii	N	N	N	s	Bacteria	pneumonitis	Fever	Vascultis	208000	F	53	11	34.63	CYC	Y	48	lung	N	2980	2740	110	8.9	96	29	66.27	17.6	1.91	4.2	2.2	Hyperthyrodism	1	N
death	Septic shock	60	12	Enterococcus faecium	N	N	Y	m	Bacteria	pneumonitis	pneumonitis	Vasculitis	315000	F	67	9	40.67	MTX	Y	125	lung	Y	12210	11110	370	9.8	270	2	6.4	91.9	1.01	4.2	2.1	old CVA, HTN, CAOD	3	N
death	Multi organ failure	1	7	Enterococcus faecium, Candida albicans	N	Y	N	m	Bacteria	CMV latent infection	Fever	RA	4005	F	77	3	25.59	prograft, tocilizumb	N	62.5	lung	Y	6660	5610	620	10.9	114	3	20.8	15.1	0.55	4.9	2.7	HTN	1	N
death	DIC	10	6	Enterococcus faecium	N	N	N	s	Bacteria	pneumonitis	Fever	AOSD	625000	F	65	0	211.51	N	Y	1000	lung	Y	35880	35040	130	8.9	384	19	34.5	27.9	0.54	5	2.4	N	0	N
death	respiratory failure	24	17	Acinetobacter baumannii	N	N	Y	m	Bacteria	CMV latent infection	Dyspnea	RA	10500	M	69	2	32.9	AZA	N	62.5	lung	Y	10850	8810	1210	10.1	183	120	107.7	29	0.85	6.4	2.4	HTN, DM, PAF, cerebral infarction	4	Y
death	Multi organ failure	22	9	Staphylococcus aureus	Y	Y	N	m	Bacteria	CMV latent infection	Fever	RA	5350	F	78	3	53.87	MTX, leflunomide	N	250	lung	Y	23340	22120	580	9.9	99	95	97.4	91	1.11	5.2	2.7	CAOD 2vd	1	Y
death	ARDS	3	41	Pseudomonas aeruginosa	N	N	N	s	Bacteria, Candida	pneumonitis	Fever	RA	1330000	F	69	7	9.31	MTX	N	33	lung	Y	10120	9760	260	9.8	260	120	32	27.5	2	5.4	2.6	Bronchiectasis, HTN	2	N
death	Autoimmune disease aggravation	12	7	Acinetobacter baumannii	N	N	N	s	Bacteria	pneumonitis	Dyspnea	SLE	98000	F	58	16	54.89	N	Y	125	lung	Y	18320	15430	2320	10.3	353	59	297.14	10.4	0.4	5	2.1	N	0	N
death	Autoimmune disease aggravation	10	22	Pseudomonas aeruginosa	N	Y	N	m	Bacteria	CMV latent infection	Dyspnea	Vasculitis	5000	M	28	14	44.19	Rituximab	Y	48	lung	Y	3240	3020	130	9.9	75	53	37.53	18.4	0.83	5.2	3.3	N	0	N
death	Autoimmune disease aggravation	36	53	Acinetobacter baumannii	N	N	N	s	Bacteria	pneumonitis	Fever	SLE	186000	F	27	14	58.04	cipol	N	125	lung	Y	12480	11210	650	10.2	134	5	24.99	55.1	1.26	5	2	N	0	N
death	respiratory failure	1	2	None	N	N	N	n	none	CMV latent infection	Fever	RA	5150	M	78	1	19.82	leflunomide	N	62.5	lung	N	6930	6230	420	7.9	130	92	71.9	15.6	0.69	5.3	2.6	HTN, CAOD(3VD) cerebral infarction,NTM	4	Y
death	respiratory failure	1	12	None	N	Y	N	s	Bacteria	pneumonitis	Dyspnea	Inflamatory myositis	93000	F	64	8	13.35	Rituximab	N	1000	lung	Y	9110	8550	260	10.2	306	23	144.72	43.8	1.24	4.2	2.4	Hypothrodism, HCMP	2	N
death	Septic shock	3	32	Enterococcus faecium Pseudomonas aeruginosa	N	N	N	m	Bacteria, Candida	pneumonitis	Fever	SLE	1250000	F	28	8	18.57	MMF, Rituximab	N	1000	lung	Y	16470	15850	420	7.6	326	101	31.2	37.2	2.2	4.7	2.8	N	0	N
death	Autoimmune disease aggravation	0	21	Acinetobacter baumannii Pseudomonas aeruginosa	N	N	N	m	Bacteria	pneumonitis	Fever	SLE	5000	F	32	10	40.8	MMF	Y	1000	none	Y	3430	2700	450	9.6	69	56	157.02	31.2	0.94	4.5	2.5	N	0	N
death	CMV infection	1	16	Staphylococcus sp. α-Streptococcus	N	N	N	m	Bacteria	pneumonitis	Fever	SLE	11750	F	25	7	19.76	MMF, Rituximab	Y	1000	lung	N	5190	4260	570	6.6	142	41	48.84	41.1	6.11	4.1	2.3	N	0	N
death	Multi organ failure	48	73	Escherichia coli Staphylococcus epidermidis	N	Y	Y	m	none	CMV hepatitis	Asx.	SLE	3755000	F	54	2	48	CYC	Y	1000	none	Y	6410	5070	3755000	8.7	72	2	1.5	14.1	0.41	4.4	2.5	HTN, Vasculltis	2	N
death	Multi organ failure	41	31	Acinetobacter baumannii	N	Y	Y	m	Bacteria	pneumonitis	Dyspnea	Vasculitis	165000	M	64	9	22.37	N	Y	200	lung	Y	9840	8740	400	8.5	82	2	5	66.5	5.28	5	3	ESRD, HTN, COPD	3	N
death	ARDS	2	7	Enterococcus faecalis	N	N	N	s	Bacteria	pneumonitis	Dyspnea	AOSD	23050	F	62	5	31.25	cipol	Y	1000	lung	Y	9050	8400	410	9.2	172	120	318.55	13	1.5	4.3	2.1	N	0	N
death	respiratory failure	1	27	Pseudomonas aeruginosa Staphylococcus epidermidis	N	N	Y	m	Bacteria	pneumonitis	Dyspnea	SLE	478000	M	73	5	37.78	N	Y	31.25	lung	Y	12720	12110	130	7.5	77	6	79.22	20.6	0.97	4.8	3	DM,HTN, chronic S오	3	Y
death	respiratory failure	32	14	Pseudomonas aeruginosa Enterococcus faecium	N	N	N	m	Bacteria	pneumonitis	Fever	Inflamatory myositis	103000	M	55	0	73.96	AZA	N	62.5	lung	N	5490	4840	510	10.3	49	8	6.77	47.4	1.81	4.2	2.4	N	0	Y
death	DIC	0	28	Enterococcus faecium	N	N	N	s	Bacteria	CMV latent infection	Fever	RA	3895	M	72	40	4	arava	N	50	lung	Y	8100	7340	310	9.5	46	19	286.16	61.6	1.95	3.9	1.7	old CVA, DM, CAOD(2VDs)	3	N
death	respiratory failure	29	7	Staphylococcus aureus Escherichia coli	N	N	N	s	Bacteria	pneumonitis	Fever	Inflamatory myositis	109000	M	49	1	11.91	N	Y	125	lung	Y	28950	17940	9200	10.9	104	24	46.9	32.9	2.09	5.4	2.4	N	0	Y
death	respiratory failure	18	27	Acinetobacter baumannii	N	N	N	s	Bacteria	CMV latent infection	Fever	Inflamatory myositis	4000	F	43	1	136.33	CYC	Y	1000	lung	Y	3450	2880	330	10	149	92	62.73	10.9	0.6	6.3	2.7	N	0	Y
death	Multi organ failure	13	13	Pseudomonas aeruginosa	N	Y	N	m	Bacteria, Candida	pneumonitis	Fever	Vasculitis	755000	M	72	2	11.25	CYC	Y	24	none	N	5280	4860	130	6.1	29	17	59.1	93.4	2.66	4	2	HBV,HTN,CKD	3	Y
death	respiratory failure	0	22	Acinetobacter baumannii	N	Y	Y	m	Bacteria	pneumonitis	Dyspnea	Inflamatory myositis	15200	F	76	0	20	AZA	Y	250	lung	Y	8190	7690	290	12.2	242	38	33.1	22.6	0.39	4.8	2.5	old CVA	1	Y
survival		0	90	Escherichia coli Acinetobacter baumannii	N	Y	Y	m	Bacteria	pneumonitis	Fever	Vasculitis	1410	F	71	0	27.63	Rituximab	Y	1000	lung	N	13730	12330	130	11.8	233	90	114	22.1	1.12	5.4	2.8	HTN,DM, Angina	3	Y
survival		1	90	None	N	Y	N	n	none	CMV latent infection	Fever	Behcet's disease	7300	M	85	1	8	AZA	N	16	lung	N	5300	4820	290	8.8	228	54	72.4	20.1	0.74	5.1	2.8	A.fib	1	N
survival		7	90	Escherichia coli	N	N	N	s	Bacteria	CMV latent infection	Dyspnea	RA	2330	M	73	3	13.99	MTX	N	62.5	lung	N	17880	14670	1100	12	389	82	51.7	38.7	1.05	5.9	3	HTN, A.fib	2	N
survival		24	90	Enterococcus faecium	N	N	N	s	Bacteria	CMV latent infection	Fever	SLE	3540	M	36	12	24	cipol	N	1000	lung	N	10320	9370	180	7.7	160	16	248.4	25.3	2.21	5.1	2.4	ESRD, HTN	2	N
survival		14	90	None	N	Y	N	s	none	pneumonitis	Fever	Inflamatory myositis	1065000	M	63	0	44.42	MTX	Y	125	lung	N	280	60	210	10.4	42	47	99.2	17.3	0.58	4.5	2.5	DM	1	N
survival		6	90	Staphylococcus aureus Acinetobacter baumannii	N	Y	N	m	Bacteria	pneumonitis	Fever	Vasculitis	98500	F	66	20	12	N	Y	7.5	lung	N	3240	2580	270	10.7	161	81	113.8	11.6	0.63	4.4	2.6	N	0	Y
survival		6	90	None	N	N	N	n	none	CMV latent infection	Fever	Vasculitis	5000	F	65	0	48	N	N	4	none	N	8990	7210	130	7.3	417	75	120.27	10.9	0.91	5.4	2.3	N	0	Y
survival		3	90	None	N	N	N	n	none	CMV latent infection	Dyspnea	SLE	5000	F	60	17	4	N	N	8	lung	N	12240	10190	1070	14.3	317	87	37.14	7.5	0.64	6.5	3.7	osteoporosis	1	Y
survival		36	90	None	N	N	N	n	none	pneumonitis	Fever	SLE	60000	F	42	19	52.39	MMF,CYC	N	1000	lung	N	1260	970	150	7.4	33	17	2.77	49.1	4.43	5.1	2.9	ESRD	1	N
survival		2	90	None	N	N	Y	s	none	CMV latent infection	Fever	SLE	5000	F	30	14	6	N	N	6	lung	N	3890	2420	610	7.7	362	120	49	6.8	0.58	8.4	3.6	N	0	N
survival		48	90	Enterococcus faecalis Pseudomonas aeruginosa	N	N	N	m	Bacteria	pneumonitis	Dyspnea	RA	6700	M	68	10	4	MTX	Y	4	lung	Y	17550	15640	1330	10.4	432	120	14.8	15.2	0.7	4.4	2.3	old infarction	1	N
survival		3	90	None	N	N	N	n	none	CMV latent infection	Fever	SLE	5000	M	34	14	4.63	N	N	16	lung	N	4370	2927	525	8.3	253	34	5.03	27.5	1.04	5.6	2.4	N	0	N
survival		1	90	None	N	N	N	n	none	CMV latent infection	Asx.	Inflamatory myositis	6900	M	72	0	24	MTX	N	72	none	N	9250	7370	1210	13.8	138	8	0.8	23.8	0.79	5.3	3.2	N	0	N
survival		5	90	Pseudomonas aeruginosa	Y	Y	N	m	Bacteria	pneumonitis	Dyspnea	RA	60000	F	66	13	11.06	MTX, leflunomide	Y	62.5	lung	N	6220	4520	750	7.7	243	62	35.5	33.7	1.32	4	2.1	osteoporosis	1	N
survival		3	90	None	N	N	N	n	none	CMV colitis	Diarrhea	SLE	14350	F	41	12	9.14	MMF	Y	1000	colon	N	9920	8910	410	9.1	81	6	75.48	63.9	4.77	3.8	2.2	ESRD	1	N
survival		2	90	None	N	N	N	n	none	CMV latent infection	Dyspnea	RA	5000	F	56	17	4	MTX, adalimumab	N	4	lung	N	15020	12380	740	13.3	600	55	15.54	10.8	1.29	7	3.9	Asthma, CRF	2	N
survival		6	90	None	N	N	N	n	none	CMV latent infection	urethral pain	SLE	4380	F	63	2	154.17	CYC	N	1000	none	N	2100	1790	190	10.2	130	8	0.861	8.2	0.6	5.4	3.3	HTN	1	N
survival		0	90	None	N	N	N	n	none	CMV retinitis	visual impairment	SLE	5000	F	44	11	4	AZA	Y	4	eye	N	3050	2620	420	7.6	155	56	3.25	22.3	1.38	6.8	3.8	N	0	N
survival		4	90	None	N	N	N	n	none	CMV latent infection	Fever	SLE	51000	F	58	1	150.77	CYC	N	1000	none	N	7340	7010	190	9.2	42	96	270.98	45.6	2.21	3.4	1.6	N	0	N
survival		2	90	None	N	N	N	n	none	CMV latent infection	Fever	SLE	2765	M	58	10	40.24	AZA	N	62.5	lung	N	9780	6740	2290	14.4	279	53	21.42	28.4	1	6.6	3.8	ITP	1	Y
survival		11	90	Acinetobacter baumannii	N	N	N	s	Bacteria	pneumonitis	Fever	SLE	124000	F	45	1	328.75	N	N	1000	llung	N	7660	7277	154	9.9	386	120	1.8	8.3	0.5	6.3	2.6	N	0	N
survival		25	90	Staphylococcus aureus	N	N	N	s	Bacteria	CMV latent infection	Dyspnea	RA	10850	F	73	20	15.62	MTX	N	125	lung	N	20400	18480	710	7.9	377	86	35	24.5	1.71	6.1	2.7	N	0	N
survival		7	90	None	N	N	N	n	none	CMV colitis	Diarrhea	RA	500	M	35	1	8	MTX	Y	0	colon	N	6490	4090	1940	13.1	324	51	11.9	9.1	0.58	6.6	3.8	N	1	N
survival		5	90	Acinetobacter baumannii	N	N	N	s	Bacteria	CMV latent infection	Dyspnea	RA	7800	M	68	9	8.02	arava	N	12.5	lung	Y	19840	18880	460	8.5	88	12	141.67	33.9	1.77	4.4	2.7	Asthma	1	N
survival		28	90	Escherichia coli	N	N	Y	m	Bacteria	pneumonitis	Fever	SLE	58000	F	58	10	127.66	CYC	Y	1000	lung	N	14230	13640	150	10	43	6	76.1	49.4	1.73	5.7	2.5	HTN, HF	2	N
survival		5	90	None	N	N	N	n	none	CMV latent infection	Fever	Vasculitis	7650	F	61	7	2	N	N	2	lung	N	7610	5720	130	8.1	198	80	156.7	16.5	0.41	4.8	2.7	asthma	1	Y
survival		3	90	Pseudomonas aeruginosa	N	N	N	s	Bacteria	pneumonitis	Fever	Vasculitis	12050	F	55	1	37	N	Y	12	lung	N	4160	3830	130	7.2	322	31	46.01	21.2	1.58	4.8	3	DM, HTN, CKD, Hypothyroidism	3	N
survival		38	90	Klebsiella pneumoniae	N	N	N	s	Bacteria	CMV latent infection	Asx.	SLE	293	M	61	1	186.35	N	Y	1000	none	N	8270	7370	810	11	71	17	2.96	70.7	1.3	5	2.5	N	0	N
survival		26	90	Klebsiella pneumoniae	Y	N	N	m	Bacteria	CMV latent infection	hematochezia	RA	40950	F	72	7	4.74	N	N	4	colon	N	8650	7590	210	8.6	125	19	67.1	17.6	2.2	3.9	1.7	ESRD. HTN, Hypothyroidism	2	N
survival		12	90	None	N	N	N	n	none	pneumonitis	Fever	SLE	58000	F	47	0	38.79	MMF	Y	60	none	N	4260	2580	1330	7.6	130	22	0.244	10.6	0.73	4.9	2.8	DM, Hypothyroidism	2	N
survival		4	90	None	N	N	N	n	none	CMV latent infection	Asx.	SLE	5000	F	24	3	18.6	AZA	N	60	none	N	21230	15110	4660	14.5	119	33	2.3	10.5	0.61	6.7	3.9	ITP	1	N
survival		3	90	Escherichia coli	N	N	N	s	Bacteria	pneumonitis	pneumonitis	SLE	147000	F	58	7	112.73	N	Y	1000	lung	N	6110	5440	260	9.6	68	4	23.2	43.4	1.12	4.7	2.8	HTN, DM	2	N
survival		34	90	Enterococcus faecium	N	N	Y	m	Bacteria	pneumonitis	Fever	AOSD	12950	F	50	11	119.5	N	Y	1000	lung	N	23070	22190	620	8.4	346	46	147.3	9.8	0.84	6.3	3.1	HBV	1	N
survival		35	90	None	N	N	N	n	none	CMV latent infection	Asx.	SLE	5000	F	39	0	144.08	CYC	N	1000	none	N	4940	4170	4170	11	219	2	1	18.6	0.41	4.9	3.3	N	0	N
survival		1	90	None	N	N	N	n	none	CMV latent infection	Dyspnea	RA	5000	F	37	1	24	AZA	N	40	lung	N	7260	6270	600	9.8	151	57	83.56	20.8	0.88	6.6	3	HTN, Hyperlipidemia	2	Y
survival		0	90	None	N	N	N	n	none	CMV latent infection	Fever	RA	3995	F	55	2	4	MTX	N	4	lung	N	13240	11770	550	10.3	328	104	192.99	13.4	0.84	6	3.2	HTN	1	N
survival		0	90	None	N	N	N	n	none	CMV retinitis	visual impairment	Inflamatory myositis	225500	F	65	2	12	AZA	Y	8	eye	N	5550	4690	390	12.4	302	61	3.03	14.4	0.72	7.2	4.5	N	0	Y
survival		6	90	Acinetobacter baumannii	N	N	Y	m	Bacteria	pneumonitis	Fever	SLE	30700	F	27	6	535.83	CYC	Y	1000	lung	N	11150	10830	110	7.1	86	49	169.9	65.6	1.26	3.8	2.2	N	0	N
survival		29	90	Acinetobacter baumannii	N	N	Y	m	Bacteria	pneumonitis	Fever	SLE	39750	F	59	1	105.17	N	Y	1000	lung	N	15790	15070	240	10.5	27	115	223.29	53.3	3.06	5	2.4	DM, ESRD, Hypothyrodism	3	N
survival		8	90	None	N	N	N	n	none	pneumonitis	Fever	SLE	5700	F	54	0	121.3	MMF	Y	1000	lung	N	2010	1590	260	8.4	123	2	1.12	31.1	0.85	3.8	2.5	HTN, DM	2	N
survival		8	90	Enterococcus faecium	N	N	N	s	Bacteria	pneumonitis	Fever	SLE	840000	F	43	0	28.5	N	Y	48	lung	N	5220	4541	575	7.4	11	2	12.16	62.4	3.9	5.6	3.2	Hypothrodism	1	N
survival		2	90	Klebsiella pneumoniae	N	Y	Y	m	Bacteria	CMV latent infection	Fever	Vasculitis	1885	M	71	0	0	N	N	2	lung	N	16050	12820	130	11.8	494	90	107.7	6.9	0.7	6.4	2.8	hyperlipidemia	1	Y
survival		0	90	Staphylococcus aureus Pseudomonas aeruginosa	N	N	N	m	Bacteria	CMV latent infection	pneumonitis	Vasculitis	1240	M	75	0	8	AZA	N	24	lung	N	14120	11850	1060	10.8	240	90	61.6	22.6	0.87	6.4	3	HTN, DM	2	Y
survival		22	90	None	Y	Y	Y	m	none	CMV latent infection	hematochezia	Behcet's disease	3995	M	51	6	10.31	AZA, Remicade	N	24	colon	N	3460	2850	370	7.2	243	53	91.7	18.1	0.59	4.6	2.4	N	0	N
survival		43	90	Acinetobacter baumannii	N	Y	N	m	Bacteria	pneumonitis	Fever	Inflamatory myositis	23750	F	41	0	75.94	N	Y	500	lung	N	5520	5090	260	9.7	120	72	66.3	7.4	0.61	5.2	2.4	N	0	Y
survival		12	90	None	N	N	Y	s	none	CMV latent infection	Fever	RA	2520	M	81	3	4	arava	N	8	lung	N	8460	7290	1020	7.6	210	83	133.8	92	0.66	4.3	2.2	N	0	Y
survival		10	90	None	N	N	N	n	none	CMV latent infection	Fever	Behcet's disease	1235	M	45	0.3	26	AZA	N	30	colon	N	14020	12530	890	9.3	196	49	143.3	10	0.51	5	2.3	N	0	N
